# Supplementary material for: Current Recommendations for Nutritional Management of Overweight and Obesity in Children and Adolescents: A Structured Framework
Source: Nutrients. 2019 Feb 9;11(2):362. doi: 10.3390/nu11020362 (PMC6412470; doi:10.3390/nu11020362)
Supplement: Supplementary file 1 [file nutrients-11-00362-s001.zip]

Archive with 9 entries (6 files):
- Supplementary_material_R3/
- Supplementary_material_R3/Table_S1_Usability_Evaluation_R2_V1.docx
- __MACOSX/
- __MACOSX/Supplementary_material_R3/
- __MACOSX/Supplementary_material_R3/._Table_S1_Usability_Evaluation_R2_V1.docx
- Supplementary_material_R3/Table_S2_Quality_R2_V1.docx
- __MACOSX/Supplementary_material_R3/._Table_S2_Quality_R2_V1.docx
- Supplementary_material_R3/Table_S3_Detailled_Recommendations_R2_V1.docx
- __MACOSX/Supplementary_material_R3/._Table_S3_Detailled_Recommendations_R2_V1.docx
